# Supplementary material for: Association of transitions in frailty with dementia risk: findings from two longitudinal cohort studies
Source: Front Med (Lausanne). 2026 Mar 26;13:1782916. doi: 10.3389/fmed.2026.1782916 (PMC13062179; doi:10.3389/fmed.2026.1782916)
Supplement: Supplementary file 2 [file Table_1.xlsx]

## Sheet: Supplemental Table 1
	Table S1. STROBE Statement—checklist of items that should be included in reports of observational studies
		Item No	Recommendation
	Title and abstract	1	(a) Indicate the study’s design with a commonly used term in the title or the abstract	Title page
			(b) Provide in the abstract an informative and balanced summary of what was done and what was found	Abstract
	Introduction
	Background/rationale	2	Explain the scientific background and rationale for the investigation being reported	Introduction
	Objectives	3	State specific objectives, including any prespecified hypotheses	Introduction
	Methods
	Study design	4	Present key elements of study design early in the paper	Methods
	Setting	5	Describe the setting, locations, and relevant dates, including periods of recruitment, exposure, follow-up, and data collection	Methods
	Participants	6	(a )Cohort study—Give the eligibility criteria, and the sources and methods of selection of participants. Describe methods of follow-up	Methods
			Case-control study—Give the eligibility criteria, and the sources and methods of case ascertainment and control selection. Give the rationale for the choice of cases and controls	Not applicable
			Cross-sectional study—Give the eligibility criteria, and the sources and methods of selection of participants	Not applicable
			(b) Cohort study—For matched studies, give matching criteria and number of exposed and unexposed	Not applicable
			Case-control study—For matched studies, give matching criteria and the number of controls per case
	Variables	7	Clearly define all outcomes, exposures, predictors, potential confounders, and effect modifiers. Give diagnostic criteria, if applicable	Methods
	Data sources/ measurement	8*	For each variable of interest, give sources of data and details of methods of assessment (measurement). Describe comparability of assessment methods if there is more than one group	Methods
	Bias	9	Describe any efforts to address potential sources of bias	Methods
	Study size	10	Explain how the study size was arrived at	Figure 1
	Quantitative variables	11	Explain how quantitative variables were handled in the analyses. If applicable, describe which groupings were chosen and why	Not applicable
	Statistical methods	12	(a) Describe all statistical methods, including those used to control for confounding	Methods
			(b) Describe any methods used to examine subgroups and interactions	Methods
			(c) Explain how missing data were addressed	Methods
			(d) Cohort study—If applicable, explain how loss to follow-up was addressed	Not applicable
			Case-control study—If applicable, explain how matching of cases and controls was addressed	Not applicable
			Cross-sectional study—If applicable, describe analytical methods taking account of sampling strategy	Not applicable
			(e) Describe any sensitivity analyses	Methods
	Results
	Participants	13*	(a) Report numbers of individuals at each stage of study—eg numbers potentially eligible, examined for eligibility, confirmed eligible, included in the study, completing follow-up, and analysed	Methods
			(b) Give reasons for non-participation at each stage	Figure 1
			(c) Consider use of a flow diagram	Figure 1
	Descriptive data	14*	(a) Give characteristics of study participants (eg demographic, clinical, social) and information on exposures and potential confounders	Table 1-2
			(b) Indicate number of participants with missing data for each variable of interest	Table S3-S4
			(c) Cohort study—Summarise follow-up time (eg, average and total amount)	Results
	Outcome data	15*	Cohort study—Report numbers of outcome events or summary measures over time	Table 4-6
			Case-control study—Report numbers in each exposure category, or summary measures of exposure	Not applicable
			Cross-sectional study—Report numbers of outcome events or summary measures	Not applicable
	Main results	16	(a) Give unadjusted estimates and, if applicable, confounder-adjusted estimates and their precision (eg, 95% confidence interval). Make clear which confounders were adjusted for and why they were included	Table 4-6
			(b) Report category boundaries when continuous variables were categorized	Table 4-6
			(c) If relevant, consider translating estimates of relative risk into absolute risk for a meaningful time period	None
	Other analyses	17	Report other analyses done—eg analyses of subgroups and interactions, and sensitivity analyses	Results
	Discussion
	Key results	18	Summarise key results with reference to study objectives	Discussion
	Limitations	19	Discuss limitations of the study, taking into account sources of potential bias or imprecision. Discuss both direction and magnitude of any potential bias	Discussion
	Interpretation	20	Give a cautious overall interpretation of results considering objectives, limitations, multiplicity of analyses, results from similar studies, and other relevant evidence	Discussion
	Generalisability	21	Discuss the generalisability (external validity) of the study results	Discussion
	Other information
	Funding	22	Give the source of funding and the role of the funders for the present study and, if applicable, for the original study on which the present article is based	Funding
	*Give information separately for cases and controls in case-control studies and, if applicable, for exposed and unexposed groups in cohort and cross-sectional studies.
	Note: An Explanation and Elaboration article discusses each checklist item and gives methodological background and published examples of transparent reporting. The STROBE checklist is best used in conjunction with this article (freely available on the Web sites of PLoS Medicine at http://www.plosmedicine.org/, Annals of Internal Medicine at http://www.annals.org/, and Epidemiology at http://www.e…

## Sheet: Supplemental Table 2
	Table S2. The 35 items used to construct the frailty index
	No	Description of the item		Cut-off value
		ELSA	HRS
	1	Self-reported physician diagnosed hypertension		Yes = 1, No = 0
	2	Self-reported physician diagnosed diabetes		Yes = 1, No = 0
	3	Self-reported physician diagnosed cancer		Yes = 1, No = 0
	4	Self-reported physician diagnosed arthritis		Yes = 1, No = 0
	5	Self-reported physician diagnosed lung disease		Yes = 1, No = 0
	6	Self-reported physician diagnosed psychiatric problems		Yes = 1, No = 0
	7	Self-reported physician diagnosed heart problems		Yes = 1, No = 0
	8	Self-reported physician diagnosed stroke		Yes = 1, No = 0
	9	Self-reported vision problems	Self-reported eyesight (while using lenses if appropriate)	Fair, Poor, Blind=1, Excellent, Very good, or Good = 0
	10	Self-reported hearing problems	Self-reported hearing (while using hearing aid if appropriate)	Fair, Poor=1, Excellent, Very good, or Good = 0
	11	Self-reported general health status		Very poor or Poor = 1, Excellent, Very good, Good, or Fair = 0
	12	Difficulty with dressing		Yes = 1, No = 0
	13	Difficulty with bathing or showering		Yes = 1, No = 0
	14	Difficulty with eating		Yes = 1, No = 0
	15	Difficulty with getting in and out of bed		Yes = 1, No = 0
	16	Difficulty with using the toilet		Yes = 1, No = 0
	17	Difficulty with managing money		Yes = 1, No = 0
	18	Difficulty with taking medication		Yes = 1, No = 0
	19	Difficulty with shopping for groceries		Yes = 1, No = 0
	20	Difficulty with preparing meals		Yes = 1, No = 0
	21	Difficulty with using a telephone		Yes = 1, No = 0
	22	Difficulty with using a map		Yes = 1, No = 0
	23	Difficulty with walking across room		Yes = 1, No = 0
	24	Mobility: difficulty with walking 100 yards or 100 meters or one block		Yes = 1, No = 0
	25	Mobility: difficulty with sitting for 2 hours		Yes = 1, No = 0
	26	Mobility: difficulty with getting up from a chair after sitting for long periods		Yes = 1, No = 0
	27	Mobility: difficulty with climbing one flight of stairs without resting		Yes = 1, No = 0
	28	Mobility: difficulty with climbing several flights of stairs without resting		Yes = 1, No = 0
	29	Mobility: difficulty with lifting or carrying weights over 10 pounds/5 kilos		Yes = 1, No = 0
	30	Mobility: difficulty with picking up a coin from the table		Yes = 1, No = 0
	31	Mobility: difficulty with stooping, kneeling, or crouching		Yes = 1, No = 0
	32	Mobility: difficulty with reaching arms above shoulder level		Yes = 1, No = 0
	33	Mobility: difficulty with pushing or pulling large objects		Yes = 1, No = 0
	34	Falls: In the past two years or six months.		Yes = 1, No = 0
	35	Depression: CESD-8 questionnaire		≥4 = 1,<4 = 0
	Depression was assessed by the Center for Epidemiologic Studies Depression Scale (CESD). The total score of CESD-8 is between 0 and 8. The higher the score, the more severe the depressive symptoms.
	ELSA, English Longitudinal Study of Ageing; HRS, Health and Retirement Study.

## Sheet: Supplemental Tables 3-4
	Table S3. The missing number and rate of covariates for baseline frailty status analyses
	Variables	ELSA and HRS
		Robust (n=4027)	Pre-frail (n=3683)	Frail (n=2443)	All (n=10153)
	Age	0(0.00%)	0(0.00%)	0(0.00%)	0(0.00%)
	Sex	0(0.00%)	0(0.00%)	0(0.00%)	0(0.00%)
	Marital status	1(0.02%)	0(0.00%)	0(0.00%)	1(0.01%)
	Education level	195(4.84%)	129(3.50%)	60(2.46%)	384(3.78%)
	Smoking	10(0.25%)	13(0.35%)	15(0.61%)	38(0.37%)
	Drinking	110(2.73%)	86(2.34%)	70(2.87%)	266(2.62%)
	Social activities	1171(29.08)	1511(41.03%)	1156(47.32%)	3838(37.80%)
	BMI	1227(30.47)	1528(41.49%)	1273(52.11%)	4028(39.67%)
	ELSA, English Longitudinal Study of Ageing; HRS, Health and Retirement Study; BMI, body mass index.
	Table S4. The missing number and rate of covariates for transitions in frailty status analyses
	Variables	ELSA and HRS
		Robust (n=3692)	Pre-frail (n=3045)	Frail (n=1616)	All (n=8353)
	Age	0(0.00%)	0(0.00%)	0(0.00%)	0(0.00%)
	Sex	0(0.00%)	0(0.00%)	0(0.00%)	0(0.00%)
	Marital status	1(0.03%)	0(0.00%)	0(0.00%)	1(0.01%)
	Education level	192(5.20%)	125(4.11%)	52(3.22%)	369(4.42%)
	Smoking	5(0.14%)	10(0.33%)	10(0.62%)	25(0.30%)
	Drinking	103(2.79%)	74(2.43%)	49(3.03%)	226(2.71%)
	Social activities	1013(27.44%)	1137(37.34%)	690(42.70%)	2840(34.00%)
	BMI	1011(27.38%)	1130(37.11%)	730(45.17%)	2871(34.37%)
	ELSA, English Longitudinal Study of Ageing; HRS, Health and Retirement Study; BMI, body mass index.

## Sheet: Supplemental Tables 5-6
	Table S5. Baseline characteristics of participants for baseline frailty status analyses using data not being imputed
	Variables	ELSA and HRS(n=10153)
		Robust	Pre-frail	Frail
	Number (%)	4027	3683	2443
	Age, mean (SD), years	69.56(6.49)	72.77(6.75)	75.16(7.69)
	Sex, n (%)
	Male	2056(51.06)	1552(42.14)	875(35.82)
	Female	1971(48.94)	2131(57.86)	1568(64.18)
	Marital status, n (%)
	Married or partnered	2970(73.77)	2453(66.60)	1254(51.33)
	Other marital status	1056(26.23)	1230(33.40)	1189(48.67)
	Education level, n (%)
	Below high school	846(22.08)	804(22.62)	850(35.67)
	High school	1046(27.30)	1169(32.89)	797(33.45)
	College or above	1940(50.63)	1581(44.49)	736(30.89)
	Smoking, n (%)
	Never smokers	1720(42.82)	1483(40.41)	879(36.20)
	Ever smokers	2297(57.18)	2187(59.59)	1549(63.80)
	Drinking, n (%)
	Never drinkers	772(19.71)	1215(33.78)	1280(53.94)
	Ever drinkers	3145(80.29)	2382(66.22)	1093(46.06)
	Social activities, n (%)
	yes	1523(53.33)	1285(59.16)	711(55.24)
	no	1333(46.67)	887(40.84)	576(44.76)
	BMI, mean (SD), kg/m2	27.42(4.47)	29.28(5.35)	30.27(6.12)
	The results in this table used data not being imputed. Participants with missing data on a variable were excluded from the descriptive statistic of that variable.
	The missing number and rate of each variable for this analysis were summarized in Supplemental Table 3.
	ELSA, English Longitudinal Study of Ageing; HRS, Health and Retirement Study; BMI, body mass index.
	Table S6. Baseline characteristics of participants for transitions in frailty status analyses using data not being imputed
	Variables	ELSA and HRS(n=8353)
		Robust	Pre-frail	Frail
	Number (%)	3692	3045	1616
	Age, mean (SD), years	69.15(6.22)	72.08(6.46)	73.50(7.08)
	Sex, n (%)
	Male	1881(50.95)	1279(42.00)	553(34.22)
	Female	1811(49.05)	1766(58.00)	1063(65.78)
	Marital status, n (%)
	Married or partnered	2754(74.61)	2071(68.01)	885(54.76)
	Other marital status	937(25.39)	974(31.99)	731(45.24)
	Education level, n (%)
	Below high school	768(21.94)	636(21.78)	540(34.53)
	High school	931(26.60)	936(32.05)	508(32.48)
	College or above	1801(51.46)	1348(46.16)	516(32.99)
	Smoking, n (%)
	Never smokers	1579(42.83)	1216(40.07)	586(36.49)
	Ever smokers	2108(57.17)	1819(59.93)	1020(63.51)
	Drinking, n (%)
	Never drinkers	633(17.64)	888(29.89)	754(48.12)
	Ever drinkers	2956(82.36)	2083(70.11)	813(51.88)
	Social activities, n (%)
	yes	1412(52.71)	1089(57.08)	498(53.78)
	no	1267(47.29)	819(42.92)	428(46.22)
	BMI, mean (SD), kg/m2	27.45(4.45)	29.49(5.39)	30.70(3.10)
	The results in this table used data not being imputed. Participants with missing data on a variable were excluded from the descriptive statistic of that variable.
	The missing number and rate of each variable for this analysis were summarized in Supplemental Table 4.
	ELSA, English Longitudinal Study of Ageing; HRS, Health and Retirement Study; BMI, body mass index.

## Sheet: Supplemental Table 7
	Table S7. Association of baseline frailty status with risks of dementia
		ELSA and HRS(n=10153)
			Model 1		Model 2
		events/n	HR(95%CI)	P	HR(95%CI)	P
	Robust	148/4027	1(reference)		1(reference)
	Pre-frail	253/3683	2.02 (1.65-2.48)	＜0.001	1.51 (1.23-1.86)	＜0.001
	Frail	294/2443	4.46 (3.65-5.43)	＜0.001	2.61 (2.11-3.24)	＜0.001
	ELSA, English Longitudinal Study of Ageing; HRS, Health and Retirement Study.
	Model 1 were unadjusted. Model 2 were adjusted for age, sex, education level, marital status, smoking, drinking, social activity, and body mass index.

## Sheet: Supplemental Table 8
	Table S8. Association of transitions in frailty status with risks of dementia after further adjusting for the baseline FI
		ELSA and HRS
			Model 2
		events/n	HR(95%CI)	P
	Stable robust	65/2928	1(reference)
	Robust to pre-frail/frail	40/764	1.73 (1.11-2.70)	0.015
	Stable pre-frail	93/2021	1(reference)
	Pre-frail to robust	26/522	1.21 (0.77-1.89)	0.408
	Pre-frail to frail	49/502	2.03 (1.41-2.94)	＜0.001
	Stable frail	126/1310	1(reference)
	Frail to robust/pre-frail	29/306	1.23 (0.79-1.91)	0.359
	ELSA, English Longitudinal Study of Ageing; HRS, Health and Retirement Study.
	Model 2 were adjusted for age, sex, education level, marital status, smoking, drinking, social activity, body mass index, and baseline FI.

## Sheet: Supplemental Table 9
	Table S9. Association of transitions in frailty status with risks of dementia when using the third survey to ensure the stability of frailty changes
		ELSA and HRS
			Model 2
		events/n	HR(95%CI)	P
	Stable robust	30/2322	1(reference)
	Robust to pre-frail/frail	29/1089	1.60 (0.94-2.70)	0.081
	Stable pre-frail	39/1241	1(reference)
	Pre-frail to robust	3/218	0.50 (0.15-1.62)	0.245
	Pre-frail to frail	20/257	2.51 (1.43-4.41)	0.001
	Stable frail	51/826	1(reference)
	Frail to robust/pre-frail	26/359	1.13 (0.70-1.84)	0.609
	ELSA, English Longitudinal Study of Ageing; HRS, Health and Retirement Study.
	Model 2 were adjusted for age, sex, education level, marital status, smoking, drinking, social activity, and body mass index.

## Sheet: Supplemental Tables 10-13
	Table S10. Association of baseline frailty status with risks of dementia after excluding participants with dementia during the first year of follow-up
		ELSA and HRS
			Model 2
		events/n	HR(95%CI)	P
	Robust	124/3985	1(reference)
	Pre-frail	205/3585	1.49 (1.19-1.88)	＜0.001
	Frail	212/2215	2.51 (1.97-3.20)	＜0.001
	ELSA, English Longitudinal Study of Ageing; HRS, Health and Retirement Study.
	Model 2 were adjusted for age, sex, education level, marital status, smoking, drinking, social activity, and body mass index.
	Table S11. Association of transitions in frailty status with risks of dementia after excluding participants with dementia during the first year of follow-up
		ELSA and HRS
			Model 2
		events/n	HR(95%CI)	P
	Stable robust	46/2896	1(reference)
	Robust to pre-frail/frail	26/737	1.68 (1.02-2.78)	0.041
	Stable pre-frail	69/1962	1(reference)
	Pre-frail to robust	16/511	0.98 (0.57-1.70)	0.952
	Pre-frail to frail	38/479	2.18 (1.46-3.26)	＜0.001
	Stable frail	81/1194	1(reference)
	Frail to robust/pre-frail	21/291	0.99 (0.60-1.61)	0.954
	ELSA, English Longitudinal Study of Ageing; HRS, Health and Retirement Study.
	Model 2 were adjusted for age, sex, education level, marital status, smoking, drinking, social activity, and body mass index.
	Table S12. Association of total frailty index with risks of dementia after excluding participants with dementia during the first year of follow-up
		ELSA and HRS
			Model 2
		events/n	HR(95%CI)	P
	T1 of total FI	41/2721	1(reference)
	T2 of total FI	96/2738	1.97 (1.36-2.86)	0.006
	T3 of total FI	160/2611	3.30 (2.29-4.75)	＜0.001
	P for trend test		＜0.001
	Total FI was calculated by the FI at baseline plus the FI at the second survey. T1 was the lower tertile, T2 was the middle tertile, and T3 was the upper tertile.
	ELSA, English Longitudinal Study of Ageing; HRS, Health and Retirement Study.
	Model 2 were adjusted for age, sex, education level, marital status, smoking, drinking, social activity, and body mass index.
	Table S13. Association of change in frailty index with risks of dementia after excluding participants with dementia during the first year of follow-up
		ELSA and HRS
			Model 2
		events/n	HR(95%CI)	P
	T1 of ΔFI	151/4675	1(reference)
	T2 of ΔFI	38/1502	0.91 (0.63-1.30)	0.611
	T3 of ΔFI	108/1893	1.61 (1.25-2.07)	0.005
	P for trend test		0.007
	ΔFI was calculated by the FI at the second survey minus the FI at baseline. T1 was the lower tertile, T2 was the middle tertile, and T3 was the upper tertile.
	ELSA, English Longitudinal Study of Ageing; HRS, Health and Retirement Study.
	Model 2 were adjusted for age, sex, education level, marital status, smoking, drinking, social activity, and body mass index.

## Sheet: Supplemental Tables 14-15
	Table S14. Association of baseline frailty status with risks of dementia when using another two thresholds of FI to define frailty status
		ELSA and HRS
			Model 2
		events/n	HR(95%CI)	P
	Cut-off value 1
	Robust	148/4027	1(reference)
	Pre-frail	219/3162	1.53 (1.24-1.89)	＜0.001
	Frail	328/2964	2.31 (1.88-2.86)	＜0.001
	Cut-off value 2
	Robust	86/2895	1(reference)
	Pre-frail	315/4815	1.69 (1.33-2.16)	＜0.001
	Frail	294/2443	3.03 (2.34-3.92)	＜0.001
	In the cut-off value 1, robust was defined as FI ≤0.10, pre-frail was defined as 0.10< FI ≤0.21, frail was defined as FI >0.21 In the cut-off value 2, robust was defined as FI ≤0.08, pre-frail was defined as 0.08< FI <0.25, frail was defined as FI ≥0.25
	Model 2 were adjusted for age, sex, education level, marital status, smoking, drinking, social activity, and body mass index.
	FI, frailty index; ELSA, English Longitudinal Study of Ageing; HRS, Health and Retirement Study.
	Table S15. Association of transitions in frailty status with risks of dementia when using another two thresholds of FI to define frailty status
		ELSA and HRS
			Model 2
		events/n	HR(95%CI)	P
	Cut-off value 1
	Stable robust	65/2928	1(reference)
	Robust to pre-frail/frail	40/764	1.78 (1.18-2.68)	0.006
	Stable pre-frail	71/1572	1(reference)
	Pre-frail to robust	26/508	1.28 (0.81-2.01)	0.29
	Pre-frail to frail	51/561	1.88 (1.30-2.71)	＜0.001
	Stable frail	151/1654	1(reference)
	Frail to robust/pre-frail	24/366	0.69 (0.45-1.07)	0.102
	Cut-off value 2
	Stable robust	39/1992	1(reference)
	Robust to pre-frail/frail	23/691	1.37 (0.81-2.33)	0.244
	Stable pre-frail	142/3051	1(reference)
	Pre-frail to robust	14/472	0.70 (0.41-1.22)	0.212
	Pre-frail to frail	55/531	2.03 (1.48-2.78)	＜0.001
	Stable frail	126/1310	1(reference)
	Frail to robust/pre-frail	29/306	0.94 (0.62-1.41)	0.754
	In the cut-off value 1, robust was defined as FI ≤0.10, pre-frail was defined as 0.10< FI ≤0.21, frail was defined as FI >0.21 In the cut-off value 2, robust was defined as FI ≤0.08, pre-frail was defined as 0.08< FI <0.25, frail was defined as FI ≥0.25
	Model 2 were adjusted for age, sex, education level, marital status, smoking, drinking, social activity, and body mass index.
	FI, frailty index; ELSA, English Longitudinal Study of Ageing; HRS, Health and Retirement Study.

## Sheet: Supplemental Tables 16-19
	Table S16. Association of baseline frailty status with risks of dementia when using the competing risk model
		ELSA and HRS
			Model 2
		events/n	HR(95%CI)	P
	Robust	148/4027	1(reference)
	Pre-frail	253/3683	1.47 (1.19-1.81)	＜0.001
	Frail	294/2443	1.99 (1.58-2.51)	＜0.001
	In this analysis, the competing risk of dementia was mortality.
	ELSA, English Longitudinal Study of Ageing; HRS, Health and Retirement Study.
	Model 2 were adjusted for age, sex, education level, marital status, smoking, drinking, social activity, and body mass index.
	Table S17. Association of transitions in frailty status with risks of dementia when using the competing risk model
		ELSA and HRS
			Model 2
		events/n	HR(95%CI)	P
	Stable robust	65/2928	1(reference)
	Robust to pre-frail/frail	40/764	1.59 (1.03-2.45)	0.034
	Stable pre-frail	93/2021	1(reference)
	Pre-frail to robust	26/522	1.33 (0.86-2.04)	0.2
	Pre-frail to frail	49/502	1.83 (1.29-2.61)	＜0.001
	Stable frail	126/1310	1(reference)
	Frail to robust/pre-frail	29/306	1.05 (0.70-1.58)	0.802
	In this analysis, the competing risk of dementia was mortality.
	ELSA, English Longitudinal Study of Ageing; HRS, Health and Retirement Study.
	Model 2 were adjusted for age, sex, education level, marital status, smoking, drinking, social activity, and body mass index.
	Table S18. Association of total frailty index with risks of dementia when using the competing risk model
		ELSA and HRS
			Model 2
		events/n	HR(95%CI)	P
	T1 of total FI	78/3224	1(reference)
	T2 of total FI	133/2622	1.64 (1.23-2.18)	0.008
	T3 of total FI	217/2507	2.33 (1.73-3.14)	＜0.001
	P for trend test		＜0.001
	In this analysis, the competing risk of dementia was mortality.
	Total FI was calculated by the FI at baseline plus the FI at the second survey. T1 was the lower tertile, T2 was the middle tertile, and T3 was the upper tertile.
	ELSA, English Longitudinal Study of Ageing; HRS, Health and Retirement Study.
	Model 2 were adjusted for age, sex, education level, marital status, smoking, drinking, social activity, and body mass index.
	Table S19. Association of change in frailty index with risks of dementia when using the competing risk model
		ELSA and HRS
			Model 2
		events/n	HR(95%CI)	P
	T1 of ΔFI	219/4803	1(reference)
	T2 of ΔFI	48/1530	0.76 (0.55-1.03)	0.113
	T3 of ΔFI	161/2020	1.42 (1.15-1.74)	0.01
	P for trend test		0.018
	In this analysis, the competing risk of dementia was mortality.
	ΔFI was calculated by the FI at the second survey minus the FI at baseline. T1 was the lower tertile, T2 was the middle tertile, and T3 was the upper tertile.
	ELSA, English Longitudinal Study of Ageing; HRS, Health and Retirement Study.
	Model 2 were adjusted for age, sex, education level, marital status, smoking, drinking, social activity, and body mass index.

[truncated: 4 more sheets: Supplemental Tables 20-23, Supplemental Tables 24-27, Supplemental Tables 28-37, Supplemental Table 38]
